# Supplementary material for: Determinants of Neonatal Mortality at a Referral Paediatric Hospital in Angola: A Case–Control Study Using Theoretical Frameworks
Source: Int J Environ Res Public Health. 2024 Nov 30;21(12):1609. doi: 10.3390/ijerph21121609 (PMC11675793; doi:10.3390/ijerph21121609)
Supplement: Supplementary file 1 [file ijerph-21-01609-s001.zip]

Archive with 1 entries (1 files):
- ijerph-3271610-supplementary.pdf
